# Supplementary material for: The effects of polio eradication efforts on health systems: a cross-country analysis using the Develop–Distort Dilemma
Source: Health Policy Plan. 2021 Apr 21;36(5):707–19. doi: 10.1093/heapol/czab044 (PMC8173659; doi:10.1093/heapol/czab044)
Supplement: czab044_Supp [file czab044_supp.zip]

Archive with 1 entries (1 files):
- GPEI DDD Paper_Suppl Files_2020 03 03.docx
